# Supplementary material for: Enrofloxacin Rapid Detection in Aquatic Foods: Based on DNA Aptamer Sensor
Source: Foods. 2024 Mar 20;13(6):941. doi: 10.3390/foods13060941 (PMC10969504; doi:10.3390/foods13060941)
Supplement: Supplementary file 1 [file foods-13-00941-s001.zip]

Archive with 1 entries (1 files):
- foods-2891866-supplementary.pdf
